# Supplementary material for: Transcriptome profiling of developing testes and spermatogenesis in the Mongolian horse
Source: BMC Genet. 2020 Apr 28;21:46. doi: 10.1186/s12863-020-00843-5 (PMC7187496; doi:10.1186/s12863-020-00843-5)
Supplement: Supplementary file 4 — Additional file 4: Table S4. The results of qRT-PCR validation. [file 12863_2020_843_MOESM4_ESM.xls]

## Sheet: MEI1
Name		△Ct	△△Ct	2-△△Ct
BSM	1(1)	8.2	-0.05	1.04
	1(2)	6.84	-1.41	2.66
	1(3)	7.41	-0.84	1.8
	2(1)	6.43	-1.82	3.53
	2(2)	8.25	0	1
	2(3)	5.57	-2.68	6.41
	3(1)	6.04	-2.21	4.63
	3(2)	6.16	-2.09	4.26
	3(3)	5	-3.25	9.51
ASM	1(1)	2.46	-5.79	55.33
	1(2)	2.97	-5.28	38.85
	1(3)	3.1	-5.15	35.51
	2(1)	4.86	-3.39	10.48
	2(2)	4.25	-4	16
	2(3)	4.63	-3.62	12.3
	3(1)	2.26	-5.99	63.56
	3(2)	3.63	-4.62	24.59
	3(3)	3.82	-4.43	21.56
P-value	0.0027
F(5'-3')	TGAGGCAGTGAAGGCCACTT
R(5'-3')	ACTTTCCCCTTCGAAGAATGCC

## Sheet: MEI1(1)
Name		△Ct	△△Ct	2-△△Ct
BSM	1(1)	10.53	-3.24	9.45
	1(2)	10	-3.77	13.64
	1(3)	9.93	-3.84	14.32
	2(1)	13.77	0	1
	2(2)	10.85	-2.92	7.57
	2(3)	9.05	-4.72	26.35
	3(1)	10.17	-3.6	12.13
	3(2)	10.46	-3.31	9.92
	3(3)	9.15	-4.62	24.59
ASM	1(1)	7.72	-6.05	66.26
	1(2)	8.64	-5.13	35.02
	1(3)	8.01	-5.76	54.19
	2(1)	8.27	-5.5	45.25
	2(2)	7.61	-6.16	71.5
	2(3)	8.25	-5.52	45.87
	3(1)	6.73	-7.04	131.6
	3(2)	6.17	-7.6	194.01
	3(3)	6.68	-7.09	136.24
P-value	0.0036
F(5'-3')	TGTCCAAGTGGGTGGTCTCA
R(5'-3')	CCAGAAGCTTTATCAGGGCCG

## Sheet: EHMT2
Name		△Ct	△△Ct	2-△△Ct
BSM	1(1)	6.65	-0.91	1.88
	1(2)	5.95	-1.61	3.05
	1(3)	5	-2.56	5.9
	2(1)	6.24	-1.32	2.5
	2(2)	7.56	0	1
	2(3)	5.27	-2.29	4.89
	3(1)	5.15	-2.41	5.31
	3(2)	4.82	-2.74	6.68
	3(3)	3.61	-3.95	15.45
ASM	1(1)	3.18	-4.38	20.82
	1(2)	2.57	-4.99	31.78
	1(3)	3.37	-4.19	18.25
	2(1)	2.27	-5.29	39.12
	2(2)	2.61	-4.95	30.91
	2(3)	4.94	-2.62	6.15
	3(1)	1.62	-5.94	61.39
	3(2)	4.45	-3.11	8.63
	3(3)	2.82	-4.74	26.72
P-value	0.0042
F(5'-3')	CAATCTTGGGCGCCTCCAT
R(5'-3')	ATCACGGAAACGGCGGAAG

## Sheet: BTRC
Name		△Ct	△△Ct	2-△△Ct
BSM	1(1)	12.93	-0.09	1.06
	1(2)	12.38	-0.64	1.56
	1(3)	13.18	0.16	0.9
	2(1)	11.2	-1.82	3.53
	2(2)	12.93	-0.09	1.06
	2(3)	9.78	-3.24	9.45
	3(1)	11.44	-1.58	2.99
	3(2)	12.25	-0.77	1.7
	3(3)	13.02	0	1
ASM	1(1)	9.34	-3.68	12.82
	1(2)	9.51	-3.51	11.39
	1(3)	9.95	-3.07	8.4
	2(1)	10.61	-2.41	5.31
	2(2)	9.59	-3.43	10.78
	2(3)	9.17	-3.85	14.42
	3(1)	8.86	-4.16	17.88
	3(2)	10.24	-2.78	6.87
	3(3)	9.38	-3.64	12.47
P-value	0.0001
F(5'-3')	AGCAAGCACTGCTATGAAGACT
R(5'-3')	TGGGTTATACAGGCATCGCA

## Sheet: CLOCK
Name		△Ct	△△Ct	2-△△Ct
BSM	1(1)	2.83	-2.45	5.46
	1(2)	4.5	-0.78	1.72
	1(3)	2.45	-2.83	7.11
	2(1)	2.14	-3.14	8.82
	2(2)	3.61	-1.67	3.18
	2(3)	1.32	-3.96	15.56
	3(1)	-0.72	-6	64
	3(2)	2.08	-3.2	9.19
	3(3)	5.28	0	1
ASM	1(1)	4.11	-1.17	2.25
	1(2)	-1.16	-6.44	86.82
	1(3)	-0.85	-6.13	70.03
	2(1)	-0.8	-6.08	67.65
	2(2)	-0.79	-6.07	67.18
	2(3)	-0.37	-5.65	50.21
	3(1)	-1.62	-6.9	119.43
	3(2)	0	-5.28	38.85
	3(3)	-0.17	-5.45	43.71
P-value	0.0024
F(5'-3')	ACTAGCACTCCTCCCAGACA
R(5'-3')	CATGGCTCCCAATTGAGCTG

## Sheet: SKP1
Name		△Ct	△△Ct	2-△△Ct
BSM	1(1)	-0.35	-0.13	1.09
	1(2)	-1.38	-1.16	2.23
	1(3)	-0.22	0	1
	2(1)	-4.13	-3.91	15.03
	2(2)	-1.97	-1.75	3.36
	2(3)	-3.27	-3.05	8.28
	3(1)	-4.36	-4.14	17.63
	3(2)	-3.73	-3.51	11.39
	3(3)	-5	-4.78	27.47
ASM	1(1)	-6.35	-6.13	70.03
	1(2)	-5.78	-5.56	47.18
	1(3)	-6.06	-5.84	57.28
	2(1)	-4.96	-4.74	26.72
	2(2)	-5.28	-5.06	33.36
	2(3)	-4.1	-3.88	14.72
	3(1)	-5.73	-5.51	45.57
	3(2)	-4.16	-3.94	15.35
	3(3)	-4.64	-4.42	21.41
P-value	0.0028
F(5'-3')	TGTGACTATCAAGACCATGTTGG
R(5'-3')	TGCATGTAACATCAAGCAAACC

## Sheet: IQCG
Name		△Ct	△△Ct	2-△△Ct
BSM	1(1)	14.03	0	1
	1(2)	12.44	-1.59	3.01
	1(3)	12.63	-1.4	2.64
	2(1)	10.88	-3.15	8.88
	2(2)	13.03	-1	2
	2(3)	11.1	-2.93	7.62
	3(1)	10.98	-3.05	8.28
	3(2)	11.21	-2.82	7.06
	3(3)	11.06	-2.97	7.84
ASM	1(1)	5.72	-8.31	317.37
	1(2)	5.69	-8.34	324.03
	1(3)	6.04	-7.99	254.23
	2(1)	5.5	-8.53	369.65
	2(2)	5.3	-8.73	424.61
	2(3)	6.99	-7.04	131.6
	3(1)	4.97	-9.06	533.74
	3(2)	10.58	-3.45	10.93
	3(3)	10.41	-3.62	12.3
P-value	0.0026
F(5'-3')	TTAATGTCAAAAGGGAACGGCA
R(5'-3')	GCAAATTGGCCTTCTTGTCTG

## Sheet: ANAPC5
Name		△Ct	△△Ct	2-△△Ct
BSM	1(1)	5.99	0	1
	1(2)	5.19	-0.8	1.74
	1(3)	5.01	-0.98	1.97
	2(1)	3.26	-2.73	6.63
	2(2)	4.78	-1.21	2.31
	2(3)	3.62	-2.37	5.17
	3(1)	2.14	-3.85	14.42
	3(2)	2.27	-3.72	13.18
	3(3)	1.06	-4.93	30.48
ASM	1(1)	0.77	-5.22	37.27
	1(2)	0.6	-5.39	41.93
	1(3)	1.02	-4.97	31.34
	2(1)	1.42	-4.57	23.75
	2(2)	1.76	-4.23	18.77
	2(3)	3.46	-2.53	5.78
	3(1)	0.69	-5.3	39.4
	3(2)	1.37	-4.62	24.59
	3(3)	1.32	-4.67	25.46
P-value	0.0015
F(5'-3')	TAAGTCTTCTCCACATGG
R(5'-3')	CTTCTGCTTTCTTCAGTG
